# Supplementary material for: The Epstein Barr virus circRNAome
Source: PLoS Pathog. 2018 Aug 6;14(8):e1007206. doi: 10.1371/journal.ppat.1007206 (PMC6095625; doi:10.1371/journal.ppat.1007206)
Supplement: S1 Table — (XLSX) [file ppat.1007206.s008.xlsx]

## Sheet: Akata_ribo_24_hr.bed
S1 Table. Listing of all Ribodepletion-seq junction read counts detected using find_circ and comparison of to the number of junction read counts derived from RNase R-seq for each respective junction.
BCR activated Akata cells (reactivated)
				Junction counts			Junction count ratio (Rnase R/Ribodepletion)
Chromosome	Coord 1	Coord 2	Gene	Ribodepleted	RNase R	Strand
chrEBV_Akata_inverted	103169	103462	BHLF1	1	1346	-	1346	17/14 (detected/enriched in RNase R condition)
chrEBV_Akata_inverted	37820	41939	RPMS1	1	300	+	300
chrEBV_Akata_inverted	63425	65051	LMP2	15	275	+	18.3333
chrEBV_Akata_inverted	41170	51506	RPMS1	0	130	+	>130
chrEBV_Akata_inverted	37820	51506	RPMS1	0	93	+	>93
chrEBV_Akata_inverted	41170	41939	RPMS1	0	92	+	>92
chrEBV_Akata_inverted	118459	118632	EBNA U exon	7	66	+	9.42857
chrEBV_Akata_inverted	46853	51506	RPMS1	0	59	+	>59
chrEBV_Akata_inverted	48231	51506	RPMS1	0	31	+	>41
chrEBV_Akata_inverted	63425	64864	LMP2	1	23	+	23
chrEBV_Akata_inverted	48113	51506	RPMS1	0	21	+	>21
chrEBV_Akata_inverted	48432	51506	RPMS1	0	13	+	>13
chrEBV_Akata_inverted	5019	103462	BDLF3.5/BHLF1	8	12	-	1.5*
chrEBV_Akata_inverted	103064	103182	BHLF1	3	12	+	4*
chrEBV_Akata_inverted	63727	65051	LMP2	1	8	+	8
chrEBV_Akata_inverted	37820	46937	RPMS1	0	7	+	>7
chrEBV_Akata_inverted	35066	103462	OriLyt/BHLF1	5	6	-	1.2*			*4X or less enrichment
chrEBV_Akata_inverted	11223	103462		16	0	-		139
chrEBV_Akata_inverted	11223	169277		4	0	-
chrEBV_Akata_inverted	37820	104081		4	0	+
chrEBV_Akata_inverted	105313	105843		3	0	+
chrEBV_Akata_inverted	140593	140710		3	0	+
chrEBV_Akata_inverted	1497	171015		2	0	+
chrEBV_Akata_inverted	1777	1897		2	0	-
chrEBV_Akata_inverted	5019	168022		2	0	-
chrEBV_Akata_inverted	5019	169272		2	0	-
chrEBV_Akata_inverted	9934	10079		2	0	+
chrEBV_Akata_inverted	11223	135023		2	0	-
chrEBV_Akata_inverted	21864	22026		2	0	-
chrEBV_Akata_inverted	22380	103462		2	0	-
chrEBV_Akata_inverted	31199	32323		2	0	+
chrEBV_Akata_inverted	36454	103462		2	0	-
chrEBV_Akata_inverted	41170	104081		2	0	+
chrEBV_Akata_inverted	51367	58045		2	0	+
chrEBV_Akata_inverted	58707	58822		2	0	+
chrEBV_Akata_inverted	63727	64320		2	0	+
chrEBV_Akata_inverted	105594	105772		2	0	-
chrEBV_Akata_inverted	144411	144547		2	0	+
chrEBV_Akata_inverted	588	1181		1	0	+
chrEBV_Akata_inverted	1452	1666		1	0	+
chrEBV_Akata_inverted	1678	3276		1	0	+
chrEBV_Akata_inverted	1777	1882		1	0	-
chrEBV_Akata_inverted	5809	6490		1	0	-
chrEBV_Akata_inverted	6506	6683		1	0	-
chrEBV_Akata_inverted	8522	37923		1	0	+
chrEBV_Akata_inverted	10175	10952		1	0	+
chrEBV_Akata_inverted	11223	169272		1	0	-
chrEBV_Akata_inverted	11223	169723		1	0	-
chrEBV_Akata_inverted	11223	50167		1	0	-
chrEBV_Akata_inverted	11275	11467		1	0	+
chrEBV_Akata_inverted	11289	43728		1	0	+
chrEBV_Akata_inverted	11807	11912		1	0	+
chrEBV_Akata_inverted	11902	12262		1	0	+
chrEBV_Akata_inverted	12037	12179		1	0	-
chrEBV_Akata_inverted	12198	12345		1	0	+
chrEBV_Akata_inverted	13339	103462		1	0	-
chrEBV_Akata_inverted	14075	14492		1	0	-
chrEBV_Akata_inverted	16714	16904		1	0	+
chrEBV_Akata_inverted	21421	21609		1	0	+
chrEBV_Akata_inverted	22030	23334		1	0	+
chrEBV_Akata_inverted	22373	22901		1	0	+
chrEBV_Akata_inverted	23268	23515		1	0	+
chrEBV_Akata_inverted	23524	23809		1	0	+
chrEBV_Akata_inverted	25778	25893		1	0	-
chrEBV_Akata_inverted	28975	169967		1	0	-
chrEBV_Akata_inverted	28975	29078		1	0	-
chrEBV_Akata_inverted	29215	29342		1	0	+
chrEBV_Akata_inverted	29279	30634		1	0	-
chrEBV_Akata_inverted	29376	29516		1	0	+
chrEBV_Akata_inverted	29624	30178		1	0	+
chrEBV_Akata_inverted	29939	30347		1	0	+
chrEBV_Akata_inverted	30181	30712		1	0	+
chrEBV_Akata_inverted	30523	31823		1	0	+
chrEBV_Akata_inverted	30537	30815		1	0	+
chrEBV_Akata_inverted	30684	30822		1	0	-
chrEBV_Akata_inverted	31024	60213		1	0	-
chrEBV_Akata_inverted	31172	32158		1	0	-
chrEBV_Akata_inverted	31427	31654		1	0	+
chrEBV_Akata_inverted	31536	31679		1	0	-
chrEBV_Akata_inverted	32023	32283		1	0	+
chrEBV_Akata_inverted	35212	104206		1	0	+
chrEBV_Akata_inverted	37820	58045		1	0	+
chrEBV_Akata_inverted	40623	41549		1	0	+
chrEBV_Akata_inverted	41170	105843		1	0	+
chrEBV_Akata_inverted	41170	64864		1	0	+
chrEBV_Akata_inverted	41170	65051		1	0	+
chrEBV_Akata_inverted	43521	45215		1	0	+
chrEBV_Akata_inverted	47861	49484		1	0	+
chrEBV_Akata_inverted	48256	48541		1	0	+
chrEBV_Akata_inverted	48499	48628		1	0	+
chrEBV_Akata_inverted	48541	49547		1	0	+
chrEBV_Akata_inverted	49798	50035		1	0	+
chrEBV_Akata_inverted	52792	53452		1	0	+
chrEBV_Akata_inverted	52845	53195		1	0	-
chrEBV_Akata_inverted	54085	54323		1	0	+
chrEBV_Akata_inverted	54664	54871		1	0	+
chrEBV_Akata_inverted	55929	56043		1	0	+
chrEBV_Akata_inverted	57851	58171		1	0	+
chrEBV_Akata_inverted	65579	130506		1	0	+
chrEBV_Akata_inverted	65861	67768		1	0	-
chrEBV_Akata_inverted	74601	106332		1	0	+
chrEBV_Akata_inverted	74684	75210		1	0	-
chrEBV_Akata_inverted	98676	98863		1	0	-
chrEBV_Akata_inverted	98748	98850		1	0	-
chrEBV_Akata_inverted	98983	99319		1	0	+
chrEBV_Akata_inverted	99127	99299		1	0	+
chrEBV_Akata_inverted	100173	100360		1	0	-
chrEBV_Akata_inverted	100220	100344		1	0	-
chrEBV_Akata_inverted	100604	101054		1	0	+
chrEBV_Akata_inverted	100614	100821		1	0	-
chrEBV_Akata_inverted	100873	101505		1	0	+
chrEBV_Akata_inverted	100926	101054		1	0	+
chrEBV_Akata_inverted	101053	101466		1	0	+
chrEBV_Akata_inverted	101291	101565		1	0	+
chrEBV_Akata_inverted	101291	103115		1	0	+
chrEBV_Akata_inverted	101425	103097		1	0	-
chrEBV_Akata_inverted	104814	104983		1	0	+
chrEBV_Akata_inverted	105463	106441		1	0	-
chrEBV_Akata_inverted	105735	106382		1	0	-
chrEBV_Akata_inverted	105937	106234		1	0	-
chrEBV_Akata_inverted	105950	106749		1	0	-
chrEBV_Akata_inverted	107737	108110		1	0	-
chrEBV_Akata_inverted	114311	114414		1	0	-
chrEBV_Akata_inverted	114347	114459		1	0	+
chrEBV_Akata_inverted	127088	127416		1	0	-
chrEBV_Akata_inverted	130375	132961		1	0	-
chrEBV_Akata_inverted	131072	131225		1	0	-
chrEBV_Akata_inverted	131180	132329		1	0	+
chrEBV_Akata_inverted	131273	131429		1	0	-
chrEBV_Akata_inverted	131993	132106		1	0	+
chrEBV_Akata_inverted	132117	135023		1	0	-
chrEBV_Akata_inverted	132154	132404		1	0	-
chrEBV_Akata_inverted	132156	132361		1	0	-
chrEBV_Akata_inverted	133700	134845		1	0	+
chrEBV_Akata_inverted	133775	135043		1	0	+
chrEBV_Akata_inverted	133792	134008		1	0	+
chrEBV_Akata_inverted	134127	134245		1	0	+
chrEBV_Akata_inverted	134872	134986		1	0	+
chrEBV_Akata_inverted	140593	140737		1	0	+
chrEBV_Akata_inverted	141795	142968		1	0	+
chrEBV_Akata_inverted	145082	145236		1	0	-
chrEBV_Akata_inverted	146188	146454		1	0	+
chrEBV_Akata_inverted	148551	148800		1	0	-
chrEBV_Akata_inverted	151579	151722		1	0	+
chrEBV_Akata_inverted	151858	152044		1	0	+
chrEBV_Akata_inverted	152019	152807		1	0	+
chrEBV_Akata_inverted	153900	154377		1	0	+
chrEBV_Akata_inverted	156509	156660		1	0	-
chrEBV_Akata_inverted	157246	157967		1	0	-
chrEBV_Akata_inverted	157397	157646		1	0	-
chrEBV_Akata_inverted	161416	161554		1	0	+
chrEBV_Akata_inverted	168533	168828		1	0	-
chrEBV_Akata_inverted	170251	170578		1	0	-
chrEBV_Akata_inverted	170251	170785		1	0	-
chrEBV_Akata_inverted	170346	170590		1	0	-
chrEBV_Akata_inverted	170702	170871		1	0	-
