# Supplementary material for: The Epstein Barr virus circRNAome
Source: PLoS Pathog. 2018 Aug 6;14(8):e1007206. doi: 10.1371/journal.ppat.1007206 (PMC6095625; doi:10.1371/journal.ppat.1007206)
Supplement: S3 Table — (XLSX) [file ppat.1007206.s010.xlsx]

## Sheet: Sheet1
S3 Table. Counts and ranking across RNase R datasets.
Investigated here:
	ebv-circEBNA_W1_C1		ebv-circEBNA_W2_C1		ebv-circEBNA_U		ebv-circRPMS1_E4_E3a		ebv-circRPMS1_E4_E2		ebv-circRPMS1_E7_E3a		ebv-circRPMS1_E7_E3b		ebv-circRPMS1_E7_E4		ebv-circRPMS1_E7_E5		ebv-circRPMS1_E7_E5.1		ebv-circRPMS1_E7_E5.2		ebv-circRPMS1_E7_E6		ebv-circRPMS1_E7_E7		ebv-circRPMS1_E3b_E2		ebv-circRPMS1_E6_E3		ebv-circRPMS1_E6_E5		ebv-circRPMS1_In1a_In1		ebv-circRPMS1_In1a_In1p		ebv-circLMP2_E8_E2		ebv-circLMP2_E7_E2		ebv-circLMP2_E5_E3		ebv-circLMP2_E8_E3		ebv-circLMP2_E5_E4		ebv-circLMP2_E4_E3		ebv-circLMP2_E1_RPMS1_E3
	counts	rank	counts	rank	counts	rank	counts	rank	counts	rank	counts	rank	counts	rank	counts	rank	counts	rank	counts	rank	counts	rank	counts	rank	counts	rank	counts	rank	counts	rank	counts	rank	counts	rank	counts	rank	counts	rank	counts	rank	counts	rank	counts	rank	counts	rank	counts	rank	counts
Akata	0	12274	0	12274	0	12274	8	6660	8	6661	0	12274	0	12274	0	12274	0	12274	0	12274	0	12274	0	12274	0	12274	0	12274	0	12274	0	12274	0	12274	0	12274	0	12274	0	12274	0	12274	0	12274	0	12274	0	12274	0
Akata reactivated	0	9719	0	9719	66	525	92	337	300	53	93	329	0	9719	0	9719	59	601	21	2015	31	1286	13	3203	0	9719	0	9719	0	9719	0	9719	0	9719	0	9719	275	59	23	1830	0	9719	8	5133	0	9719	0	9719	0
Akata nuclear	0	10279	0	10279	0	10279	11	3504	14	2668	0	10279	0	10279	0	10279	0	10279	0	10279	0	10279	0	10279	0	10279	0	10279	0	10279	0	10279	0	10279	0	10279	0	10279	0	10279	0	10279	0	10279	0	10279	0	10279	0
Akata cytoplasmic	0	10296	0	10296	0	10296	17	2745	6	7285	0	10296	0	10296	0	10296	0	10296	0	10296	0	10296	0	10296	0	10296	0	10296	0	10296	0	10296	0	10296	0	10296	0	10296	0	10296	0	10296	0	10296	0	10296	0	10296	0
Akata nuclear reactivated	0	10771	0	10771	77	234	249	34	405	12	107	136	9	3822	0	10771	61	314	27	940	66	287	0	10771	0	10771	6	6600	6	6599	0	10771	6	6602	6	6601	235	36	31	785	23	1128	0	10771	8	4427	0	10771	0
Akata cytoplasmic reactivated	0	11986	0	11986	133	246	255	96	602	22	114	314	0	11986	0	11986	97	381	30	1572	94	393	20	2428	14	3553	5	9767	0	11986	0	11986	0	11986	0	11986	297	73	9	5455	11	4529	9	5454	0	11986	0	11986	21
Mutu I	0	16765	0	16765	7	10738	12	6796	0	16765	0	16765	10	7893	0	16765	10	7892	0	16765	9	8617	0	16765	0	16765	0	16765	0	16765	0	16765	0	16765	0	16765	0	16765	0	16765	0	16765	0	16765	0	16765	0	16765	0
Mutu I reactivated	0	13711	0	13711	28	2329	27	2406	0	13711	0	13711	0	13711	7	8371	83	666	66	898	7	8370	15	4291	5	11357	0	13711	0	13711	0	13711	0	13711	0	13711	8	7459	0	13711	0	13711	0	13711	0	13711	0	13711	0
Sav I	0	4622	0	4622	0	4622	27	620	6	3142	0	4622	0	4622	0	4622	0	4622	0	4622	0	4622	0	4622	0	4622	0	4622	0	4622	0	4622	0	4622	0	4622	0	4622	0	4622	0	4622	0	4622	0	4622	0	4622	0
Mutu III	0	3280	0	3280	5	2687	0	3280	0	3280	0	3280	0	3280	0	3280	0	3280	0	3280	0	3280	0	3280	0	3280	0	3280	0	3280	0	3280	0	3280	0	3280	0	3280	0	3280	0	3280	0	3280	0	3280	0	3280	0
IB4	0	3844	0	3844	0	3844	0	3844	0	3844	0	3844	0	3844	0	3844	5	3170	0	3844	0	3844	0	3844	0	3844	0	3844	0	3844	0	3844	0	3844	0	3844	5	3169	0	3844	0	3844	0	3844	0	3844	0	3844	0
Jijoye	0	6385	0	6385	13	2013	81	216	33	722	0	6385	0	6385	0	6385	14	1872	0	6385	0	6385	0	6385	0	6385	0	6385	0	6385	0	6385	0	6385	0	6385	0	6385	0	6385	0	6385	0	6385	0	6385	0	6385	0
JY	5	10987	20	2536	25	2022	0	10987	0	10987	0	10987	0	10987	0	10987	0	10987	0	10987	0	10987	0	10987	0	10987	0	10987	0	10987	0	10987	0	10987	0	10987	0	10987	0	10987	16	3119	0	10987	7	6893	7	6894	0
JY nuclear	47	838	22	2030	0	10918	0	10918	0	10918	0	10918	0	10918	0	10918	15	3308	0	10918	6	8672	0	10918	0	10918	0	10918	0	10918	0	10918	0	10918	0	10918	0	10918	0	10918	0	10918	0	10918	0	10918	0	10918	0
JY cytoplsamic	18	2040	22	1679	19	1951	0	8662	0	8662	0	8662	0	8662	0	8662	13	2908	0	8662	0	8662	0	8662	0	8662	0	8662	0	8662	6	6137	0	8662	0	8662	0	8662	0	8662	0	8662	0	8662	0	8662	0	8662	0
SNU719	0	12032	0	12032	0	12032	72	829	0	12032	0	12032	0	12032	0	12032	0	12032	0	12032	0	12032	0	12032	0	12032	0	12032	0	12032	0	12032	0	12032	0	12032	0	12032	0	12032	0	12032	0	12032	0	12032	0	12032	0
YCCEL1	0	8751	0	8751	0	8751	125	300	0	8751	0	8751	0	8751	0	8751	0	8751	0	8751	0	8751	0	8751	10	4025	0	8751	0	8751	0	8751	0	8751	0	8751	0	8751	0	8751	0	8751	0	8751	0	8751	0	8751	0
[truncated: 16 more columns]
